# Supplementary material for: Multi-omics reveals that NOTCH1 promotes cervical cancer progression and reduces radiosensitivity
Source: Front Immunol. 2025 Nov 11;16:1703032. doi: 10.3389/fimmu.2025.1703032 (PMC12643866; doi:10.3389/fimmu.2025.1703032)
Supplement: Supplementary file 3 [file Table3.xlsx]

## Sheet: Supplementary table 1
Supplementary table 1. Clinical baseline table of the cervical cancer cohort.
ID	corhort	age	survival	OS	T	N	M	TNM_Stage	grade	recurrent	RFS
TCGA-2W-A8YY	TCGA-CESC	51	0	533	T2	N0	M0	Ⅰ	G3	0	533
TCGA-4J-AA1J	TCGA-CESC	31	0	542	T1	N0	M0	Ⅰ	G3	0	542
TCGA-BI-A0VR	TCGA-CESC	53	0	1505	T2	N1	M0	Ⅲ	G3	0	1505
TCGA-BI-A0VS	TCGA-CESC	48	0	1735	T1	N0	M0	Ⅰ	G3	0	1735
TCGA-BI-A20A	TCGA-CESC	49	0	720	T1	N0	M0	Ⅰ	G3	0	720
TCGA-C5-A0TN	TCGA-CESC	21	1	348	T1	N1	M0	Ⅰ	G3	1	862
TCGA-C5-A1BE	TCGA-CESC	64	1	2094	T1	N1	M0	Ⅰ	G2	1	1674
TCGA-C5-A1BF	TCGA-CESC	46	1	570		N0	M0	Ⅰ	G1	1	93
TCGA-C5-A1BI	TCGA-CESC	31	0	1112				Ⅲ	G2	0	1112
TCGA-C5-A1BJ	TCGA-CESC	34	0	4385				Ⅱ	G2	0	4385
TCGA-C5-A1BK	TCGA-CESC	36	0	5385	T1	N0	M0	Ⅰ	G2	0	5385
TCGA-C5-A1BL	TCGA-CESC	32	0	5271				Ⅰ	G2	0	5271
TCGA-C5-A1BM	TCGA-CESC	78	1	2520	T2	N1	M0	Ⅰ	G2	0	2520
TCGA-C5-A1BN	TCGA-CESC	26	1	166				Ⅰ	G3	1
TCGA-C5-A1BQ	TCGA-CESC	65	1	604				Ⅲ	G2	0	604
TCGA-C5-A1M5	TCGA-CESC	53	1	2052	T1	N0	M0	Ⅰ	G2	1	693
TCGA-C5-A1M6	TCGA-CESC	55	1	955				Ⅱ	G3	1	316
TCGA-C5-A1M7	TCGA-CESC	37	0	1409	T1	N0	M0	Ⅰ	G2	0	1409
TCGA-C5-A1M8	TCGA-CESC	43	0	919	T1	N0	M0	Ⅰ	G2	0	919
TCGA-C5-A1M9	TCGA-CESC	46	1	1065	T3	N1	M0	Ⅰ	G3	1	555
TCGA-C5-A1ME	TCGA-CESC	40	0	1756	T1	N0	M0	Ⅰ	G1	0	1756
TCGA-C5-A1MF	TCGA-CESC	49	0	1617	T1	N0	M0	Ⅰ	G2	0	1617
TCGA-C5-A1MH	TCGA-CESC	71	1	1186				Ⅲ	G3	1	178
TCGA-C5-A1MI	TCGA-CESC	50	1	1083	T1	N1	M0	Ⅰ	G2	1	805
TCGA-C5-A1MJ	TCGA-CESC	61	1	14	T1	N0	M0	Ⅰ	G2	0	14
TCGA-C5-A1MK	TCGA-CESC	79	1	74				Ⅲ	G3	1
TCGA-C5-A1ML	TCGA-CESC	49	1	636				Ⅰ	G3	1
TCGA-C5-A1MN	TCGA-CESC	42	1	1245				Ⅲ	G2	0	1245
TCGA-C5-A1MP	TCGA-CESC	34	0	109	T1	N1	M0	Ⅰ	G3	0	109
TCGA-C5-A1MQ	TCGA-CESC	35	0	1031	T2	N0	M0	Ⅱ	G2	0	1031
TCGA-C5-A2LS	TCGA-CESC	37	0	1345	T1	N0	M0	Ⅰ	G1	0	1345
TCGA-C5-A2LT	TCGA-CESC	38	0	2226	T1	N0	M0	Ⅰ	G3	0	2226
TCGA-C5-A2LV	TCGA-CESC	36	0	2234	T1	N1	M0	Ⅰ	G3	0	2234
TCGA-C5-A2LX	TCGA-CESC	54	0	2526	T2	N1	M0	Ⅰ	G2	0	2526
TCGA-C5-A2LY	TCGA-CESC	30	0	2383	T1	N0	M0	Ⅰ	G2	0	2383
TCGA-C5-A2LZ	TCGA-CESC	65	1	3046				Ⅲ	G2	1	2893
TCGA-C5-A2M1	TCGA-CESC	37	0	1169	T1	N0	M0	Ⅰ	G2	0	1169
TCGA-C5-A2M2	TCGA-CESC	56	1	1011				Ⅰ	G2	0	1011
TCGA-C5-A3HD	TCGA-CESC	51	0	1582				Ⅱ	G2	0	1582
TCGA-C5-A3HE	TCGA-CESC	44	0	548	T1	N0	M0	Ⅰ	G3	1	252
TCGA-C5-A3HF	TCGA-CESC	24	1	543				Ⅰ	G2	1	450
TCGA-C5-A3HL	TCGA-CESC	76	0	621	T1	N0	M0	Ⅰ	G2	0	621
TCGA-C5-A7CG	TCGA-CESC	55	0	6408	T1	N0	M0	Ⅰ	G2	0	6408
TCGA-C5-A7CH	TCGA-CESC	43	0	4694				Ⅱ	G2	0	4694
TCGA-C5-A7CJ	TCGA-CESC	42	1	3097	T2	N1	M0	Ⅱ	G2	0	1097
TCGA-C5-A7CK	TCGA-CESC	58	1	4086			M1	Ⅳ	G2	0	86
TCGA-C5-A7CL	TCGA-CESC	48	1	471				Ⅲ	G2	0	471
TCGA-C5-A7CM	TCGA-CESC	35	0	619				Ⅰ	G2	0	619
TCGA-C5-A7CO	TCGA-CESC	68	0	4482				Ⅰ	G2	0	4482
TCGA-C5-A7UC	TCGA-CESC	48	1	523	T1	N0	M0	Ⅰ	G3	0	523
TCGA-C5-A7UE	TCGA-CESC	45	0	4738				Ⅰ	G2	1	695
TCGA-C5-A7UH	TCGA-CESC	55	0	3988				Ⅲ	G3	0	3988
TCGA-C5-A7UI	TCGA-CESC	42	1	2888	T1	N0	M0	Ⅰ	G3	0	2888
TCGA-C5-A7X3	TCGA-CESC	70	1	284				Ⅲ	G2	0	284
TCGA-C5-A7X5	TCGA-CESC	72	1	414			M1	Ⅳ	G3	0	414
TCGA-C5-A7X8	TCGA-CESC	35	0	83	T2	N1	M0	Ⅰ	G2	0	83
TCGA-C5-A7XC	TCGA-CESC	26	0	1551	T1	N0	M0	Ⅰ	G2	0	1551
TCGA-C5-A8XH	TCGA-CESC	39	1	1394	T1	N0	M0	Ⅰ		0	1394
TCGA-C5-A8XI	TCGA-CESC	69	0	254	T1	N0	M0	Ⅰ	G3	0	254
TCGA-C5-A8XJ	TCGA-CESC	74	0	4467				Ⅰ		0	467
TCGA-C5-A8XK	TCGA-CESC	30	0	3039					G3	0	3039
TCGA-C5-A8YQ	TCGA-CESC	79	1	715				Ⅰ	G2	0	715
TCGA-C5-A8YR	TCGA-CESC	56	1	837	T1	N0	M0	Ⅰ	G3	0	272
TCGA-C5-A8YT	TCGA-CESC	36	1	633				Ⅰ	G3	1
TCGA-C5-A8ZZ	TCGA-CESC	41	0	636				Ⅱ	G2	0	636
TCGA-C5-A901	TCGA-CESC	44	0	518		N1	M0		G2	0	518
TCGA-C5-A902	TCGA-CESC	35	0	149				Ⅰ	G3	0	149
TCGA-C5-A905	TCGA-CESC	37	0	4879	T1	N0	M0	Ⅰ	G2	0	4879
TCGA-C5-A907	TCGA-CESC	47	0	448				Ⅰ	G2	0	448
TCGA-DG-A2KH	TCGA-CESC	25	0	34	T1	N0	M0	Ⅰ		0	734
TCGA-DG-A2KJ	TCGA-CESC	50	0	2893	T1	N1	M0	Ⅲ	G3	0	2893
TCGA-DG-A2KK	TCGA-CESC	51	0	2496	T1	N1	M0	Ⅲ	G3	0	2496
TCGA-DG-A2KL	TCGA-CESC	53	0	1367	T2	N0	M0	Ⅱ	G1	0	1367
TCGA-DG-A2KM	TCGA-CESC	46	0	1946	T1	N1	M0	Ⅰ	G2	0	1946
TCGA-DR-A0ZL	TCGA-CESC	53	0	2669	T1	N0	M0	Ⅰ	G3	0	2669
TCGA-DR-A0ZM	TCGA-CESC	61	0	1791	T2	N0	M0	Ⅲ	G2	0	1791
TCGA-DS-A0VK	TCGA-CESC	45	1	1118	T1	N1	M0	Ⅰ	G3	1	209
TCGA-DS-A0VL	TCGA-CESC	25	1	1692	T1	N0	M0	Ⅰ	G2	0	1692
TCGA-DS-A0VM	TCGA-CESC	51	0	3589	T1	N1	M0	Ⅰ	G3	1	868
TCGA-DS-A0VN	TCGA-CESC	47	0	3609	T1	N0	M0	Ⅰ	G2	0	3609
TCGA-DS-A1O9	TCGA-CESC	75	1	266	T4	N0	M0	Ⅳ	G3	1
TCGA-DS-A1OA	TCGA-CESC	77	1	879	T1	N1	M0	Ⅰ	G3	1	379
TCGA-DS-A1OB	TCGA-CESC	45	1	861	T1	N1	M0	Ⅰ	G2	1	652
TCGA-DS-A1OC	TCGA-CESC	47	0	376	T1	N1	M0	Ⅰ	G2	0	376
TCGA-DS-A1OD	TCGA-CESC	49	0	3874	T1	N0	M0	Ⅰ	G3	0	3874
TCGA-DS-A3LQ	TCGA-CESC	46	0	699	T3	N1	M0	Ⅲ	G3	0	699
TCGA-DS-A5RQ	TCGA-CESC	80	0	512	T1	N0	M0	Ⅰ	G2	0	512
TCGA-DS-A7WF	TCGA-CESC	41	1	492	T1	N0	M0	Ⅰ	G3	1	321
TCGA-DS-A7WH	TCGA-CESC	34	0	533	T1	N0	M0	Ⅰ	G2	0	533
TCGA-DS-A7WI	TCGA-CESC	43	1	252	T2	N1	M0	Ⅱ	G2	1	206
TCGA-EA-A1QS	TCGA-CESC	46	0	1203	T1	N0	M0	Ⅰ	G2	0	1203
TCGA-EA-A1QT	TCGA-CESC	47	0	1243	T1	N0	M0	Ⅰ	G2	0	1243
TCGA-EA-A3HQ	TCGA-CESC	60	0	1136	T2	N0	M0	Ⅱ	G2	0	1136
TCGA-EA-A3HR	TCGA-CESC	57	0	940	T2	N0	M0	Ⅱ	G2	0	940
TCGA-EA-A3HS	TCGA-CESC	35	0	959	T1	N0	M0	Ⅰ	G1	0	959
TCGA-EA-A3HT	TCGA-CESC	68	0	954	T1	N0	M0	Ⅰ	G1	0	954
TCGA-EA-A3HU	TCGA-CESC	43	0	1013	T2	N0	M0	Ⅱ	G2	0	1013
TCGA-EA-A3QD	TCGA-CESC	59	0	397	T1	N1	M0	Ⅲ	G3	0	397
TCGA-EA-A3QE	TCGA-CESC	45	0	761	T1	N0	M0	Ⅰ	G2	0	761
TCGA-EA-A3Y4	TCGA-CESC	40	0	1122	T1	N0	M0	Ⅰ	G3	0	1122
TCGA-EA-A410	TCGA-CESC	51	0	803	T2	N0	M0	Ⅱ	G2	0	803
TCGA-EA-A411	TCGA-CESC	50	0	747	T1	N0	M0	Ⅰ	G2	0	747
TCGA-EA-A439	TCGA-CESC	50	0	965	T2	N0	M0	Ⅱ	G3	1	316
TCGA-EA-A43B	TCGA-CESC	43	0	791	T1	N0	M0	Ⅰ	G2	0	791
TCGA-EA-A44S	TCGA-CESC	31	0	369	T2	N1	M0	Ⅲ	G2	0	369
TCGA-EA-A4BA	TCGA-CESC	49	0	755	T1	N0	M0	Ⅰ	G2	0	755
TCGA-EA-A50E	TCGA-CESC	45	1	227	T4	N1	M1	Ⅳ	G2	1	208
TCGA-EA-A556	TCGA-CESC	38	0	453	T1	N0	M0	Ⅰ	G3	0	453
TCGA-EA-A5FO	TCGA-CESC	59	0	815	T1	N0	M0	Ⅰ	G2	0	815
TCGA-EA-A5O9	TCGA-CESC	39	0	788	T1	N0	M0	Ⅰ	G2	0	788
TCGA-EA-A5ZD	TCGA-CESC	40	0	830	T1	N0	M0	Ⅰ	G2	0	830
TCGA-EA-A5ZE	TCGA-CESC	54	0	829	T1	N0	M0	Ⅰ	G3	1	425
TCGA-EA-A5ZF	TCGA-CESC	56	0	828	T1		M0	Ⅰ	G2	1	440
TCGA-EA-A6QX	TCGA-CESC	49	0	730	T1	N1	M0	Ⅲ	G3	0	730
TCGA-EA-A78R	TCGA-CESC	54	0	410	T1		M0	Ⅰ	G2	0	410
TCGA-EA-A97N	TCGA-CESC	38	0	11	T1	N0	M0	Ⅰ	G2	0	11
TCGA-EK-A2GZ	TCGA-CESC	64	0	383				Ⅲ	G2	1
TCGA-EK-A2H0	TCGA-CESC	24	0	1847				Ⅱ	G3	0	1847
TCGA-EK-A2H1	TCGA-CESC	20	0	799				Ⅰ	G3	0	799
TCGA-EK-A2IP	TCGA-CESC	28	0	202	T1	N0	M0	Ⅰ	G3	0	202
TCGA-EK-A2IR	TCGA-CESC	48	0	3442	T1	N0	M0	Ⅰ	G3	0	3442
TCGA-EK-A2PG	TCGA-CESC	88	0	46					G3	0	46
TCGA-EK-A2PI	TCGA-CESC	44	0	586				Ⅲ	G2	0	586
TCGA-EK-A2PK	TCGA-CESC	43	0	12				Ⅰ	G3	0	12
TCGA-EK-A2PL	TCGA-CESC	36	0	13				Ⅲ		0	13
TCGA-EK-A2PM	TCGA-CESC	81	0	18				Ⅱ	G3	0	18
TCGA-EK-A2R7	TCGA-CESC	45	0	27	T1	N1	M0	Ⅰ	G3	0	27
TCGA-EK-A2R8	TCGA-CESC	48	0	44	T1	N1	M0	Ⅰ	G3	0	44
TCGA-EK-A2R9	TCGA-CESC	58	0	4	T1	N0	M0	Ⅰ	G3	0	4
TCGA-EK-A2RA	TCGA-CESC	74	0	1246	T2	N0	M0	Ⅱ	G3	1
TCGA-EK-A2RB	TCGA-CESC	48	0	9			M1	Ⅳ	G3	0	9
TCGA-EK-A2RC	TCGA-CESC	33	0	129				Ⅰ	G3	0	129
TCGA-EK-A2RE	TCGA-CESC	26	0	57	T2	N0	M0	Ⅱ	G2	0	57
TCGA-EK-A2RJ	TCGA-CESC	51	0	53	T1	N0	M0	Ⅰ	G3	0	53
TCGA-EK-A2RK	TCGA-CESC	67	0	13	T1	N0	M0	Ⅰ	G3	0	913
TCGA-EK-A2RL	TCGA-CESC	32	1	1453	T1	N1	M0	Ⅰ	G2	1	1143
TCGA-EK-A2RM	TCGA-CESC	40	0	50				Ⅰ	G3	1
TCGA-EK-A2RN	TCGA-CESC	45	0	71	T2	N1	M0	Ⅰ	G2	1
TCGA-EK-A2RO	TCGA-CESC	59	0	2				Ⅱ	G1	0	2
TCGA-EK-A3GJ	TCGA-CESC	51	0	3	T1	N0	M0	Ⅰ	G3	0	1033
TCGA-EK-A3GK	TCGA-CESC	33	0	15	T1	N0	M0	Ⅰ	G3	0	15
TCGA-EK-A3GM	TCGA-CESC	65	0	0				Ⅱ	G2	0	0
TCGA-EK-A3GN	TCGA-CESC	47	0	27				Ⅲ	G3	1
TCGA-EX-A1H5	TCGA-CESC	58	0	619	T2	N1	M0	Ⅱ	G3	0	619
TCGA-EX-A1H6	TCGA-CESC	38	0	241	T1	N0	M0	Ⅰ	G1	0	241
TCGA-EX-A3L1	TCGA-CESC	32	0	463	T2	N0	M0	Ⅱ	G3	0	463
TCGA-EX-A449	TCGA-CESC	42	0	447	T1		M1	Ⅳ	G1	0	447
TCGA-EX-A69L	TCGA-CESC	41	0	602	T1	N0	M0	Ⅰ	G3	0	602
TCGA-EX-A69M	TCGA-CESC	62	1	253	T1	N0	M0	Ⅰ	G3	1	77
TCGA-EX-A8YF	TCGA-CESC	44	0	473	T2	N0	M0	Ⅰ	G3	1	396
TCGA-FU-A23K	TCGA-CESC	28	0	372	T1	N1	M0	Ⅲ	G3	0	372
TCGA-FU-A23L	TCGA-CESC	60	0	725	T2	N0	M0	Ⅱ	G3	0	725
TCGA-FU-A2QG	TCGA-CESC	29	0	579	T1	N0	M0	Ⅰ	G2	0	579
TCGA-FU-A3EO	TCGA-CESC	55	0	490	T2	N0	M0	Ⅱ	G2	0	490
TCGA-FU-A3HY	TCGA-CESC	47	0	954	T1	N1	M0	Ⅰ	G2	0	954
TCGA-FU-A3HZ	TCGA-CESC	64	0	1103	T2	N0	M0	Ⅱ	G3	0	1103
TCGA-FU-A3NI	TCGA-CESC	45	1	638	T1	N1	M0	Ⅰ	G2	0	638
TCGA-FU-A3TQ	TCGA-CESC	55	0	795	T2	N1	M0	Ⅲ	G2	0	795
TCGA-FU-A3TX	TCGA-CESC	78	0	45	T1	N0	M0	Ⅰ	G3	0	45
TCGA-FU-A3WB	TCGA-CESC	43	0	491	T2	N0	M0	Ⅱ	G2	0	491
TCGA-FU-A3YQ	TCGA-CESC	35	0	861	T1	N0	M0	Ⅰ	G1	0	861
TCGA-FU-A40J	TCGA-CESC	38	0	426	T2	N1	M0	Ⅲ	G3	0	426
TCGA-FU-A57G	TCGA-CESC	49	0	1078	T1	N0	M0	Ⅰ	G2	0	1078
TCGA-FU-A5XV	TCGA-CESC	32	0	321	T1	N1	M0	Ⅲ	G3	0	321
TCGA-FU-A770	TCGA-CESC	33	0	34	T2	N1	M0	Ⅲ	G2	0	34
TCGA-GH-A9DA	TCGA-CESC	27	0	540	T1	N0	M0	Ⅰ	G3	0	540
TCGA-HG-A2PA	TCGA-CESC	38	0	773	T1	N0	M0	Ⅰ	G2	1
TCGA-HM-A3JJ	TCGA-CESC	40	1	659	T1	N1	M0	Ⅰ	G3	1	385
TCGA-HM-A3JK	TCGA-CESC	64	0	632	T2	N1	M0	Ⅱ	G3	0	632
TCGA-HM-A4S6	TCGA-CESC	51	0	454	T1	N1	M0	Ⅲ	G3	0	454
TCGA-HM-A6W2	TCGA-CESC	34	0	287	T2	N0	M1	Ⅳ	G3	0	287
TCGA-IR-A3L7	TCGA-CESC	37	0	4483	T1	N0	M0	Ⅰ	G3	0	4483
TCGA-IR-A3LA	TCGA-CESC	60	0	4172	T1	N0	M0	Ⅰ	G3	0	4172
TCGA-IR-A3LB	TCGA-CESC	53	1	2032	T1	N0	M0	Ⅰ	G3	1	317
TCGA-IR-A3LC	TCGA-CESC	40	0	3935	T1	N0	M0	Ⅰ	G3	0	3935
TCGA-IR-A3LF	TCGA-CESC	64	0	2949	T1	N0	M0	Ⅰ	G2	0	2949
TCGA-IR-A3LH	TCGA-CESC	49	0	2394	T2	N0	M0	Ⅱ	G4	0	2394
TCGA-IR-A3LI	TCGA-CESC	48	0	2493	T2	N1	M1	Ⅳ	G2	0	2493
TCGA-IR-A3LK	TCGA-CESC	69	1	908	T1	N0	M0	Ⅰ	G3	1	574
TCGA-IR-A3LL	TCGA-CESC	60	0	1106	T1	N0	M0	Ⅰ	G2	0	1106
TCGA-JW-A5VG	TCGA-CESC	35	0	834	T2		M0	Ⅱ	G3	0	834
TCGA-JW-A5VH	TCGA-CESC	53	1	100	T4		M1	Ⅳ	G2	1	94
TCGA-JW-A5VI	TCGA-CESC	45	0	747	T2		M0	Ⅱ	G3	1	558
TCGA-JW-A5VJ	TCGA-CESC	56	0	652	T2		M0	Ⅱ	G3	1	267
TCGA-JW-A5VK	TCGA-CESC	43	0	623	T1		M0	Ⅰ	G3	0	623
TCGA-JW-A5VL	TCGA-CESC	37	0	474	T1		M0	Ⅰ	G1	0	474
TCGA-JW-A69B	TCGA-CESC	44	0	863	T1		M0	Ⅰ		0	863
TCGA-JW-A852	TCGA-CESC	42	1	252	T2	N1	M0	Ⅱ	G2	1	153
TCGA-JW-AAVH	TCGA-CESC	46	0	552	T1	N0	M0	Ⅰ	G2	0	552
TCGA-JX-A3PZ	TCGA-CESC	25	1	642	T1	N0	M0	Ⅰ	G2	1	617
TCGA-JX-A3Q0	TCGA-CESC	63	0	6375	T3	N0	M0	Ⅲ	G2	0	6375
TCGA-JX-A3Q8	TCGA-CESC	40	0	1357	T1	N0	M0	Ⅰ	G3	0	1357
TCGA-JX-A5QV	TCGA-CESC	37	0	636	T1	N0	M0	Ⅰ	G3	0	636
TCGA-LP-A4AU	TCGA-CESC	35	0	343	T2	N1	M0	Ⅲ	G3	0	343
TCGA-LP-A4AV	TCGA-CESC	63	0	0	T1	N0	M0	Ⅰ	G2	0	0
TCGA-LP-A4AW	TCGA-CESC	52	0	27	T1	N0	M0	Ⅰ	G1	0	27
TCGA-LP-A4AX	TCGA-CESC	45	0	380	T1	N0	M0	Ⅰ	G3	0	380
TCGA-LP-A5U2	TCGA-CESC	30	0	9	T2	N1	M0	Ⅲ	G3	0	685
TCGA-LP-A5U3	TCGA-CESC	40	0	25	T1	N0	M0	Ⅰ	G3	0	25
TCGA-LP-A7HU	TCGA-CESC	53	0	406	T2	N0	M0	Ⅱ	G3	0	406
TCGA-MA-AA3W	TCGA-CESC	54	0	685	T1	N1	M0	Ⅰ	G3	0	685
TCGA-MA-AA3X	TCGA-CESC	50	0	617	T3		M0	Ⅲ	G2	0	617
TCGA-MA-AA3Y	TCGA-CESC	48	0	542	T1	N0	M0	Ⅰ	G3	0	542
TCGA-MA-AA3Z	TCGA-CESC	43	0	595	T1	N0	M0	Ⅰ		0	595
TCGA-MA-AA41	TCGA-CESC	33	0	279	T2	N1	M1	Ⅱ	G2	1
TCGA-MA-AA42	TCGA-CESC	75	0	259	T2	N0	M0	Ⅱ	G3	0	259
TCGA-MA-AA43	TCGA-CESC	48	0	346	T3		M0	Ⅲ	G3	0	346
TCGA-MU-A51Y	TCGA-CESC	27	0	854	T2	N0	M0	Ⅱ	G2	0	854
TCGA-MU-A5YI	TCGA-CESC	60	0	1053	T1		M0	Ⅰ	G2	1	630
TCGA-MU-A8JM	TCGA-CESC	46	0	607	T1	N0	M0	Ⅰ	G2	0	607
TCGA-MY-A5BD	TCGA-CESC	62	0	1667	T2	N0	M0	Ⅱ	G1	0	1667
TCGA-MY-A5BE	TCGA-CESC	42	0	1066	T1	N0	M0	Ⅰ	G3	0	1066
TCGA-MY-A5BF	TCGA-CESC	68	0	634	T2	N0	M0	Ⅱ	G1	0	634
TCGA-MY-A913	TCGA-CESC	28	0	524		N0	M1	Ⅱ	G3	0	524
TCGA-PN-A8MA	TCGA-CESC	43	0	90	T2	N0	M0	Ⅱ	G3	1
TCGA-Q1-A5R1	TCGA-CESC	32	0	474	T1	N0	M0	Ⅰ	G2	0	474
TCGA-Q1-A5R2	TCGA-CESC	64	0	499			M0		G3	0	499
TCGA-Q1-A5R3	TCGA-CESC	56	0	485			M0		G2	0	485
TCGA-Q1-A6DT	TCGA-CESC	55	1	275			M0	Ⅰ		1
TCGA-Q1-A6DV	TCGA-CESC	36	0	491	T1	N0	M0	Ⅰ	G2	0	491
TCGA-Q1-A6DW	TCGA-CESC	44	0	534			M0	Ⅰ		0	534
TCGA-Q1-A73O	TCGA-CESC	37	0	428			M0	Ⅰ		0	428
TCGA-Q1-A73P	TCGA-CESC	45	0	483	T1	N0	M0	Ⅰ	G1	0	483
TCGA-Q1-A73Q	TCGA-CESC	46	0	284			M0	Ⅰ		1
TCGA-Q1-A73R	TCGA-CESC	45	0	567			M0	Ⅰ		0	567
TCGA-Q1-A73S	TCGA-CESC	33	0	688	T1	N1	M0	Ⅰ	G2	0	688
TCGA-R2-A69V	TCGA-CESC	42	0	596	T1	N0	M0	Ⅰ	G3	0	596
TCGA-RA-A741	TCGA-CESC	34	0	444				Ⅱ		0	444
TCGA-UC-A7PD	TCGA-CESC	21	1	355	T1	N0	M0	Ⅰ	G2	1	202
TCGA-UC-A7PF	TCGA-CESC	44	1	2859	T1	N1	M0	Ⅰ	G2	0	2859
TCGA-UC-A7PG	TCGA-CESC	44	1	370	T3	N1	M0	Ⅲ	G1	0	370
TCGA-UC-A7PI	TCGA-CESC	44	0	2114	T1	N0	M0	Ⅰ	G1	1	778
TCGA-VS-A8EB	TCGA-CESC	41	1	305	T3		M1	Ⅲ		0	305
TCGA-VS-A8EC	TCGA-CESC	55	0	1415	T3		M0	Ⅲ	G2	0	1415
TCGA-VS-A8EG	TCGA-CESC	36	0	1386	T1		M0	Ⅰ		0	1386
TCGA-VS-A8EH	TCGA-CESC	56	0	986	T3		M0	Ⅲ	G2	0	986
TCGA-VS-A8EI	TCGA-CESC	38	0	729	T3		M0	Ⅱ		0	729
TCGA-VS-A8EJ	TCGA-CESC	60	1	607	T2		M1	Ⅱ	G3	0	607
TCGA-VS-A8EK	TCGA-CESC	65	1	829	T4		M1	Ⅳ	G2	0	829
TCGA-VS-A8EL	TCGA-CESC	38	0	1992	T2		M0	Ⅱ	G3	0	1992
TCGA-VS-A8Q8	TCGA-CESC	26	1	978	T1	N0	M0	Ⅰ	G2	1	488
TCGA-VS-A8Q9	TCGA-CESC	79	0	1630			M0	Ⅰ	G2	0	1630
TCGA-VS-A8QA	TCGA-CESC	44	0	1099	T1	N0	M0	Ⅰ		0	1099
TCGA-VS-A8QC	TCGA-CESC	51	1	350			M1	Ⅳ	G2	1	263
TCGA-VS-A8QF	TCGA-CESC	42	0	1800			M0	Ⅱ	G2	0	1800
TCGA-VS-A8QH	TCGA-CESC	76	1	1210			M0	Ⅰ	G2	0	1210
TCGA-VS-A8QM	TCGA-CESC	47	1	951			M1	Ⅳ		0	951
TCGA-VS-A94W	TCGA-CESC	39	0	1243	T2	N1	M0	Ⅱ	G2	0	1243
TCGA-VS-A94X	TCGA-CESC	40	1	506	T2		M0	Ⅱ	G2	0	506
TCGA-VS-A94Y	TCGA-CESC	47	1	144	T2		M0	Ⅱ		0	144
TCGA-VS-A94Z	TCGA-CESC	38	0	1015	T2		M0	Ⅱ	G2	0	1015
TCGA-VS-A950	TCGA-CESC	42	0	1221	T3		M0	Ⅲ	G3	1
TCGA-VS-A952	TCGA-CESC	66	0	1778	T1	N0	M0	Ⅰ	G2	0	1778
TCGA-VS-A953	TCGA-CESC	63	1	477	T4		M1	Ⅳ		0	477
TCGA-VS-A954	TCGA-CESC	67	0	1714	T3		M0	Ⅲ	G2	0	1714
TCGA-VS-A957	TCGA-CESC	64	0	1688	T1		M0	Ⅰ	G3	0	1688
TCGA-VS-A958	TCGA-CESC	46	0	1525	T2		M0	Ⅱ	G2	0	1525
TCGA-VS-A959	TCGA-CESC	76	0	1561	T2		M0	Ⅱ	G3	0	1561
TCGA-VS-A9U5	TCGA-CESC	57	0	1535	T2		M0	Ⅱ	G3	0	1535
TCGA-VS-A9U6	TCGA-CESC	52	0	1320	T4		M1	Ⅳ		1	711
TCGA-VS-A9U7	TCGA-CESC	30	0	1472	T1	N1	M0	Ⅰ	G3	0	1472
TCGA-VS-A9UB	TCGA-CESC	54	0	911	T2	N0	M0	Ⅱ	G3	0	911
TCGA-VS-A9UC	TCGA-CESC	32	0	825	T2		M0	Ⅱ	G2	1
TCGA-VS-A9UD	TCGA-CESC	73	0	739	T3		M0	Ⅲ	G2	0	739
TCGA-VS-A9UH	TCGA-CESC	53	0	1427	T4		M1	Ⅳ		0	1427
TCGA-VS-A9UI	TCGA-CESC	76	1	1372	T2		M0	Ⅱ		0	1372
TCGA-VS-A9UJ	TCGA-CESC	55	1	52	T2		M0	Ⅱ		0	52
TCGA-VS-A9UL	TCGA-CESC	79	1	442	T3		M0	Ⅲ	G3	1	336
TCGA-VS-A9UM	TCGA-CESC	39	1	829	T3		M1	Ⅳ	G2	0	829
TCGA-VS-A9UO	TCGA-CESC	43	0	1456	T2	N0	M0	Ⅱ	G2	0	1456
TCGA-VS-A9UP	TCGA-CESC	43	0	1444	T2		M0	Ⅱ	G3	1	352
TCGA-VS-A9UQ	TCGA-CESC	32	0	1263	T1	N0	M0	Ⅰ	G2	1	561
TCGA-VS-A9UR	TCGA-CESC	53	0	793	T2		M0	Ⅱ		1	675
TCGA-VS-A9UT	TCGA-CESC	72	0	482	T1	N1	M0	Ⅰ	G3	0	482
TCGA-VS-A9UU	TCGA-CESC	42	0	442	T2		M0	Ⅱ	G1	0	442
TCGA-VS-A9UV	TCGA-CESC	74	1	104	T4		M1	Ⅳ		0	104
TCGA-VS-A9UY	TCGA-CESC	29	1	555	T1		M1	Ⅳ	G2	1	412
TCGA-VS-A9UZ	TCGA-CESC	61	0	2044	T1	N0	M0	Ⅰ	G2	0	2044
TCGA-VS-A9V0	TCGA-CESC	58	0	573	T1		M0	Ⅰ	G3	1	475
TCGA-VS-A9V1	TCGA-CESC	46	1	157	T3		M1	Ⅳ	G2	1	953
TCGA-VS-A9V2	TCGA-CESC	29	0	555	T1	N0	M0	Ⅰ	G2	0	555
TCGA-VS-A9V3	TCGA-CESC	62	0	540	T4		M1	Ⅳ	G3	1	456
TCGA-VS-A9V4	TCGA-CESC	63	1	132	T4		M1	Ⅳ	G2	1	100
TCGA-VS-A9V5	TCGA-CESC	50	1	494	T2		M0	Ⅱ	G2	0	494
TCGA-VS-AA62	TCGA-CESC	51	1	469	T2		M0	Ⅱ	G2	0	469
TCGA-WL-A834	TCGA-CESC	57	0	791	T1	N1	M0		G3	0	791
TCGA-XS-A8TJ	TCGA-CESC	41	0	890	T1	N1	M0	Ⅰ	G2	0	890
TCGA-ZJ-A8QO	TCGA-CESC	73	0	0						0	0
TCGA-ZJ-A8QQ	TCGA-CESC	24	0	2056	T1	N0	M0	Ⅱ		0	2056
TCGA-ZJ-A8QR	TCGA-CESC	38	1	582			M0	Ⅰ		0	582
TCGA-ZJ-AAX4	TCGA-CESC	85	0	21	T2	N0	M0	Ⅱ	G3	0	21
TCGA-ZJ-AAX8	TCGA-CESC	58	0	0	T3	N1	M0	Ⅲ	G2	0	0
TCGA-ZJ-AAXA	TCGA-CESC	64	0	43	T1	N0	M0	Ⅰ	G2	0	43
TCGA-ZJ-AAXB	TCGA-CESC	42	0	0	T1	N0	M0	Ⅰ	G3	0	0
TCGA-ZJ-AAXD	TCGA-CESC	35	0	0	T3	N0	M0	Ⅲ	G2	0	0
TCGA-ZJ-AAXF	TCGA-CESC	62	0	0	T2	N0	M0	Ⅱ	G3	0	0
TCGA-ZJ-AAXI	TCGA-CESC	67	0	0	T2		M0	Ⅱ	G2	0	0
TCGA-ZJ-AAXJ	TCGA-CESC	43	0	0	T2	N0	M0	Ⅱ		0	0
TCGA-ZJ-AAXN	TCGA-CESC	34	0	0	T1	N1	M0	Ⅰ		0	0
TCGA-ZJ-AAXT	TCGA-CESC	54	0	0	T3	N1	M0	Ⅲ	G2	0	0
TCGA-ZJ-AAXU	TCGA-CESC	51	0	5	T2	N0	M0	Ⅱ	G2	0	5
TCGA-ZJ-AB0H	TCGA-CESC	48	0	0	T3	N1	M0	Ⅲ		0	0
TCGA-ZJ-AB0I	TCGA-CESC	25	0	0	T2	N1	M0	Ⅱ		0	0
TCGA-ZX-AA5X	TCGA-CESC	64	0	119			M0	Ⅲ	G2	1
FCH-001N	FCH	42	0		T1	N0	M0
FCH-001T	FCH	42	0	2580	T1	N0	M0	Ⅰ		0	2580
FCH-002N	FCH	42	0		T1	N0	M0
FCH-002T	FCH	42	0	2520	T1	N0	M0	Ⅰ		0	2520
FCH-003N	FCH	62	0		T2	N0	M0
FCH-003T	FCH	62	0	2460	T2	N0	M0	Ⅱ		0	2460
FCH-004N	FCH	35	0		T3	N1	M0
FCH-004T	FCH	35	0	2460	T3	N1	M0	Ⅲ		0	2460
FCH-005N	FCH	52	1		T3	N1	M0
FCH-005T	FCH	52	1	1260	T3	N1	M0	Ⅲ		1	1260
FCH-006N	FCH	38	0		T2	N0	M0
FCH-006T	FCH	38	0	2430	T2	N0	M0	Ⅱ		0	2430
FCH-007N	FCH	47	1		T3	N1	M0
FCH-007T	FCH	47	1	1440	T3	N1	M0	Ⅲ		1	1440
FCH-008N	FCH	38	0		T2	N0	M0
FCH-008T	FCH	38	0	2400	T2	N0	M0	Ⅱ		0	2400
FCH-009N	FCH	47	0		T1	N0	M0
FCH-009T	FCH	47	0	2400	T1	N0	M0	Ⅰ		0	2400
FCH-010N	FCH	45	0		T1	N0	M0
FCH-010T	FCH	45	0	2400	T1	N0	M0	Ⅰ		0	2400
FCH-011N	FCH	41	1		T2	N0	M0
FCH-011T	FCH	41	1	1560	T2	N0	M0	Ⅱ		1	1560
FCH-012N	FCH	48	0		T2	N0	M0
FCH-012T	FCH	48	0	2370	T2	N0	M0	Ⅱ		1	1770
FCH-013N	FCH	42	0		T1	N0	M0
FCH-013T	FCH	42	0	2280	T1	N0	M0	Ⅰ		0	2280
FCH-014N	FCH	39	0		T1	N0	M0
FCH-014T	FCH	39	0	2280	T1	N0	M0	Ⅰ		0	2280
FCH-015N	FCH	29	0		T1	N0	M0
FCH-015T	FCH	29	0	2220	T1	N0	M0	Ⅰ		0	2220
FCH-016N	FCH	36	0		T1	N0	M0
FCH-016T	FCH	36	0	2190	T1	N0	M0	Ⅰ		0	2190
FCH-017N	FCH	30	0		T1	N0	M0
FCH-017T	FCH	30	0	2160	T1	N0	M0	Ⅰ		0	2160
FCH-018N	FCH	43	1		T2	N0	M0
FCH-018T	FCH	43	1	1380	T2	N0	M0	Ⅱ		1	1380
FCH-019N	FCH	42	0		T1	N0	M0
FCH-019T	FCH	42	0	2100	T1	N0	M0	Ⅰ		0	2100
FCH-020N	FCH	45	0		T1	N0	M0
FCH-020T	FCH	45	0	2040	T1	N0	M0	Ⅰ		0	2040
FCH-021N	FCH	40	1		T3	N1	M0
FCH-021T	FCH	40	1	630	T3	N1	M0	Ⅲ		1	630
FCH-022N	FCH	41	0		T1	N0	M0
FCH-022T	FCH	41	0	2010	T1	N0	M0	Ⅰ		0	2010
FCH-023N	FCH	40	0		T1	N0	M0
FCH-023T	FCH	40	0	2010	T1	N0	M0	Ⅰ		0	2010
FCH-024N	FCH	44	0		T1	N0	M0
FCH-024T	FCH	44	0	1980	T1	N0	M0	Ⅰ		0	1980
FCH-025N	FCH	47	0		T3	N1	M0
FCH-025T	FCH	47	0	1950	T3	N1	M0	Ⅲ		0	1950
FCH-026	FCH	45	0	2580	T2	N0	M0	Ⅱ		0	2580
FCH-027	FCH	40	0	2580	T1	N0	M0	Ⅰ		0	2580
FCH-028	FCH	36	0	2550	T1	N0	M0	Ⅰ		1	1950
FCH-029	FCH	60	1	1590	T1	N0	M0	Ⅰ		1	1380
FCH-030	FCH	41	0	2550	T1	N0	M0	Ⅰ		0	2550
FCH-031	FCH	48	1	1290	T3	N1	M0	Ⅲ		1	1290
FCH-032	FCH	36	0	2520	T1	N0	M0	Ⅰ		0	2520
FCH-033	FCH	44	0	2520	T3	N0	M0	Ⅲ		0	2520
FCH-034	FCH	67	1	1080	T2	N0	M0	Ⅱ		1	1080
FCH-035	FCH	53	0	2520	T2	N0	M0	Ⅱ		0	2520
FCH-036	FCH	58	0	2520	T1	N0	M0	Ⅰ		0	2520
FCH-037	FCH	60	1	840	T4	N1	M0	Ⅳ		1	840
FCH-038	FCH	51	0	2520	T1	N0	M0	Ⅰ		0	2520
FCH-039	FCH	46	0	2520	T1	N0	M0	Ⅰ		0	2520
FCH-040	FCH	47	0	2490	T1	N0	M0	Ⅰ		0	2490
FCH-041	FCH	35	0	2490	T1	N0	M0	Ⅰ		0	2490
FCH-042	FCH	41	1	1920	T3	N1	M0	Ⅲ		1	1920
FCH-043	FCH	44	0	2460	T2	N0	M0	Ⅱ		0	2460
FCH-044	FCH	47	1	1680	T1	N0	M0	Ⅰ		1	1680
FCH-045	FCH	46	0	2460	T1	N0	M0	Ⅰ		0	2460
FCH-046	FCH	36	0	2430	T2	N0	M0	Ⅱ		0	2430
FCH-047	FCH	70	0	2430	T1	N0	M0	Ⅰ		0	2430
FCH-048	FCH	64	1	810	T2	N0	M0	Ⅱ		1	810
FCH-049	FCH	56	1	1260	T1	N0	M0	Ⅰ		1	1260
FCH-050	FCH	41	0	2400	T1	N0	M0	Ⅰ		0	2400
FCH-051	FCH	47	0	2400	T1	N0	M0	Ⅰ		0	2400
FCH-052	FCH	56	0	2400	T1	N0	M0	Ⅰ		0	2400
FCH-053	FCH	68	1	870	T3	N1	M0	Ⅲ		1	870
FCH-054	FCH	39	0	2400	T1	N0	M0	Ⅰ		0	2400
FCH-055	FCH	39	0	2370	T1	N0	M0	Ⅰ		0	2370
FCH-056	FCH	39	0	2370	T1	N0	M0	Ⅰ		0	2370
FCH-057	FCH	46	0	2340	T1	N0	M0	Ⅰ		0	2340
FCH-058	FCH	50	0	2340	T2	N0	M0	Ⅱ		0	2340
FCH-059	FCH	40	0	2310	T1	N0	M0	Ⅰ		0	2310
FCH-060	FCH	39	0	2310	T2	N0	M0	Ⅱ		0	2310
FCH-061	FCH	46	0	2310	T1	N0	M0	Ⅰ		0	2310
FCH-062	FCH	66	1	570	T2	N0	M0	Ⅱ		1	570
FCH-063	FCH	56	0	2280	T1	N0	M0	Ⅰ		0	2280
FCH-064	FCH	62	1	1080	T1	N0	M0	Ⅰ		1	1080
FCH-065	FCH	56	0	2250	T1	N0	M0	Ⅰ		1	1440
FCH-066	FCH	62	1	810	T2	N0	M0	Ⅱ		1	810
FCH-067	FCH	57	0	2250	T2	N0	M0	Ⅱ		0	2250
FCH-068	FCH	56	0	2280	T1	N0	M0	Ⅰ		0	2280
FCH-069	FCH	62	1	900	T2	N0	M0	Ⅱ		1	900
FCH-070	FCH	53	0	2250	T1	N0	M0	Ⅰ		0	2250
FCH-071	FCH	45	0	2220	T3	N1	M0	Ⅲ		0	2220
FCH-072	FCH	55	1	1350	T2	N0	M0	Ⅱ		1	1350
FCH-073	FCH	44	0	2190	T1	N0	M0	Ⅰ		0	2190
FCH-074	FCH	43	0	2190	T2	N0	M0	Ⅱ		1	1170
FCH-075	FCH	49	1	720	T3	N1	M0	Ⅲ		1	600
FCH-076	FCH	42	0	2190	T1	N0	M0	Ⅰ		0	2190
FCH-077	FCH	46	0	2160	T1	N0	M0	Ⅰ		0	2160
FCH-078	FCH	63	1	840	T2	N0	M0	Ⅱ		1	840
FCH-079	FCH	55	1	600	T4	N1	M0	Ⅳ		1	600
FCH-080	FCH	46	0	2160	T1	N0	M0	Ⅰ		0	2160
FCH-081	FCH	37	0	2160	T1	N0	M0	Ⅰ		0	2160
FCH-082	FCH	57	1	1260	T2	N0	M0	Ⅱ		1	1260
FCH-083	FCH	42	0	2130	T1	N0	M0	Ⅰ		0	2130
FCH-084	FCH	70	1	240	T4	N1	M0	Ⅳ		1	240
FCH-085	FCH	39	0	2130	T2	N0	M0	Ⅱ		0	2130
FCH-086	FCH	48	0	2130	T1	N0	M0	Ⅰ		1	1230
FCH-087	FCH	45	1	750	T4	N1	M0	Ⅳ		1	750
FCH-088	FCH	49	1	1050	T2	N0	M0	Ⅱ		1	960
FCH-089	FCH	39	0	2100	T1	N0	M0	Ⅰ		0	2100
FCH-090	FCH	51	0	2100	T1	N0	M0	Ⅰ		0	2100
FCH-091	FCH	51	1	1170	T2	N0	M0	Ⅱ		1	1170
FCH-092	FCH	52	0	2070	T1	N0	M0	Ⅰ		0	2070
FCH-093	FCH	61	1	1170	T3	N1	M0	Ⅲ		1	1020
FCH-094	FCH	47	0	2070	T1	N0	M0	Ⅰ		0	2070
FCH-095	FCH	45	0	2070	T1	N0	M0	Ⅰ		0	2070
FCH-096	FCH	67	1	870	T2	N0	M0	Ⅱ		1	870
FCH-097	FCH	43	0	2040	T1	N0	M0	Ⅰ		0	2040
FCH-098	FCH	39	0	2040	T1	N0	M0	Ⅰ		0	2040
FCH-099	FCH	43	0	2040	T2	N0	M0	Ⅱ		0	2040
FCH-100	FCH	52	0	2040	T1	N0	M0	Ⅰ		0	2040
FCH-101	FCH	31	0	2040	T1	N0	M0	Ⅰ		0	2040
FCH-102	FCH	47	0	2040	T1	N0	M0	Ⅰ		0	2040
FCH-103	FCH	35	0	2010	T3	N1	M0	Ⅲ		0	2010
FCH-104	FCH	47	1	480	T2	N0	M0	Ⅱ		1	480
FCH-105	FCH	43	0	2010	T1	N0	M0	Ⅰ		0	2010
FCH-106	FCH	36	0	2010	T3	N1	M0	Ⅲ		0	2010
FCH-107	FCH	45	0	2010	T1	N0	M0	Ⅰ		0	2010
FCH-108	FCH	48	0	1980	T3	N1	M0	Ⅲ		0	1980
FCH-109	FCH	43	0	1980	T2	N0	M0	Ⅱ		1	1290
FCH-110	FCH	47	0	1980	T1	N0	M0	Ⅰ		0	1980
FCH-111	FCH	63	1	1110	T3	N1	M0	Ⅲ		1	1110

## Sheet: Supplementary table 2
Supplementary table 2. Primer sequences used for qPCR in this study.
has-miR-449a	FORWARD	CGCGTGGCAGTGTATTGTTA
has-miR-449a	REVERSE	AGTGCAGGGTCCGAGGTATT
has-miR-449a	RT Primer	GTCGTATCCAGTGCAGGGTCCGAGGTATTCGCACTGGATACGACACCAGC
U6	FORWARD	CTCGCTTCGGCAGCACATATACT
U6	REVERSE	ACGCTTCACGAATTTGCGTGTC
U6	RT Primer	AAAATATGGAACGCTTCACGAATTTG
NOTCH1	FORWARD	GAGGCGTGGCAGACTATGC
NOTCH1	REVERSE	CTTGTACTCCGTCAGCGTGA
GAPDH	FORWARD	ATGGGGAAGGTGAAGGTCG
GAPDH	REVERSE	TTACTCCTTGGAGGCCATGTG

## Sheet: Supplementary table 3
Supplementary table 3. Results of univariate and multivariate analysis in TCGA cohort.
Characteristics	Total(N)	Univariate analysis			Multivariate analysis
		Hazard ratio (95% CI)	P value		Hazard ratio (95% CI)	P value
age	291	1.017 (0.999 - 1.034)	0.063		1.015 (0.993 - 1.038)	0.192
BMI	253	0.949 (0.907 - 0.993)	0.024		0.980 (0.936 - 1.026)	0.39
histological_type	291
Squamous Cell Carcinoma	241	Reference
Adenocarcinoma	45	0.950 (0.485 - 1.860)	0.881
Adenosquamous	5	1.981 (0.271 - 14.485)	0.501
TNM_Stage	285
Ⅰ	159	Reference			Reference
Ⅱ	64	0.828 (0.421 - 1.630)	0.584		0.749 (0.334 - 1.679)	0.482
Ⅲ	41	1.285 (0.637 - 2.592)	0.483		1.216 (0.515 - 2.871)	0.656
Ⅳ	21	4.512 (2.427 - 8.387)	< 0.001		4.330 (2.048 - 9.153)	< 0.001
NRPS	291	6.014 (3.074 - 11.766)	< 0.001		4.644 (2.013 - 10.712)	< 0.001
